# Supplementary material for: Impact of the COVID-19 Pandemic on Community Antibiotic Prescribing and Stewardship: A Qualitative Interview Study with General Practitioners in England
Source: Antibiotics (Basel). 2021 Dec 14;10(12):1531. doi: 10.3390/antibiotics10121531 (PMC8698307; doi:10.3390/antibiotics10121531)
Supplement: Supplementary file 1 [file antibiotics-10-01531-s001.zip]

Archive with 1 entries (1 files):
- antibiotics-1463550-supplementary.pdf
